# Supplementary material for: Biodegradable Microneedle for Enhanced Transdermal Drug Delivery: Trends and Techniques
Source: Methods Protoc. 2025 Nov 4;8(6):134. doi: 10.3390/mps8060134 (PMC12641650; doi:10.3390/mps8060134)
Supplement: Supplementary file 1 [file mps-08-00134-s001.zip]

Archive with 1 entries (1 files):
- mps-3856289-supplementary.pdf
